# Supplementary material for: Analysis of the Cryptosporidium spp. and gp60 subtypes linked to human outbreaks of cryptosporidiosis in England and Wales, 2009 to 2017
Source: Parasit Vectors. 2019 Mar 12;12:95. doi: 10.1186/s13071-019-3354-6 (PMC6417012; doi:10.1186/s13071-019-3354-6)
Supplement: Supplementary file 1 — Additional file 1: Table S1. A database of 178 Cryptosporidium outbreaks in England and Wales, 2009–2017. [file 13071_2019_3354_MOESM1_ESM.xls]

## Sheet: Table S1 Outbreaks
						Additional file 1: Table S1. A database of the Cryptosporidium outbreaks in England and Wales, 2009-2017.
Outbreak number	eFOSS ref	Region	Year	Month of onset of first case	Vehicle / route	Setting	Cases ill	Cases lab confirmed	Cryptosporidium species and gp60 in cases	Crypto in suspected source or vehicle
1	2009/14	W MIDS	2009	March	Animal contact	College farm open day	9	9	C. parvum
2	2009/15	S WEST	2009	April	Animal contact	Open farm	3	3	C. parvum IIaA15G2R1
3	2009/19	N WEST	2009	May	Animal contact	Commercial farm open day	155	41	C. parvum IIaA17G1R1	Calves IIaA17G1R1, goats IIaA17G1R1, C. xiaoi
4	2009/111	N WEST	2009	June	Recreational water	Baby swimming pool	8	8	C. hominis
5		YORKS&HUMBER	2009	August	Not known	Open prison	30	8	C. parvum IIaA15G2R1
6	2009/107	E MIDS	2009	August	Recreational water	Swimming pool Holiday park	12	5
7	2009/94	S WEST	2009	August	Recreational water	Swimming pool Caravan park	7	7	C. hominis
8	2009/64	WALES	2009	August	Recreational water	Swimming pool Leisure pool	106	46	C. hominis	Presumptive oocyst in filter sand
9	2009/109	YORKS&HUMBER	2009	September	Recreational water	Swimming pool Caravan park	6	5	C. hominis
10		YORKS&HUMBER	2009	September	Recreational water	Swimming pool Leisure pool	6	6	C. parvum
11		E MIDS	2009	November	Animal contact	Vet students calf practical	3	3	C. parvum
12	2009/146	YORKS&HUMBER	2009	November	Not known	Community	65	65	C. hominis
13		YORKS&HUMBER	2009	November	Recreational water	Swimming pool Leisure pool	10	10	C. hominis
14		S EAST	2009	November	Recreational water	Swimming pool Leisure pool	15	11	C. hominis	Oocysts leisure pool, strainer basket, 2 x 500 g filter sand
15	2009/108	N EAST	2009	not known	Recreational water	Hydrotherapy pool special needs school	3	3
16	2010/30	N EAST	2010	March	Animal contact	Open farm	20	13	C. parvum
17	2010/31	N EAST	2010	April	Animal contact	Open farm	23	18	C. parvum
18	2010/39	EAST	2010	May	Recreational water	Swimming pool Holiday park	4	4
19	2010/91	E MIDS	2010	August	Recreational water	Swimming pool Leisure pool	3	3
20		N WEST	2010	September	Recreational water	Swimming pool	48	3	C. hominis
21		YORKS&HUMBER	2010	October	Person-to-person	Nursery	7	4	C. hominis
22	2010/107	S EAST	2010	October	Recreational water	Swimming pool Leisure pool	30	19
23	2010/111	E MIDS	2010	November	Animal contact	Vet students calf practical	8	8
24	2010/112	S WEST	2010	December	Recreational water	Swimming pool Leisure pool	3	3
25	2011/19	N WEST	2011	February	Animal contact	Open farm	3	3
26	2011/18	N WEST	2011	February	Animal contact	Open farm	6	6	C. parvum
27	2011/26	WALES	2011	March	Animal contact	Open farm	13	13	C. parvum
28	2011/22	EAST	2011	March	Recreational water	Hydrotherapy pool	5	5
29	2011/45	W MIDS	2011	April	Animal contact	Open farm	3	3
30	2011/35	N WEST	2011	April	Animal contact	Open farm	7	7	C. parvum
31		N WEST	2011	April	Animal contact	Open Farm (school visit)	11	not known	C. parvum
32	2011/39	E MIDS	2011	May	Animal contact	Commecrial farm	11	2	C. parvum
33	2011/86	S WEST	2011	May	Animal contact	Agri students animal handling	6	4	C. parvum
34	2011/38	YORKS&HUMBER	2011	May	Animal contact	Open farm	12	12	C. parvum	Lambs C. parvum
35		S WEST	2011	June	Animal contact	Vet students calf practical	6	4	C. parvum
36	2011/118	LONDON	2011	June	Recreational water	Baby swimming pool	7	7	C. hominis IbA10G2	Oocysts in filter sand (x2), backwash and pool water
37	2011/134	LONDON	2011	September	Recreational water	Swimming pool	14	14	C. hominis
38	2011/150	E MIDS	2011	October	Animal contact	Vet students calf practical	2	2	C. parvum
39		WALES	2011	October	Person-to-person	Nursery	14	14	C. hominis
40	2012/17	WALES	2012	February	Animal contact	Open farm	4	3	C. parvum IIaA17G1R1
41	2012/22	WALES	2012	March	Animal contact	Open farm, community farm	15	10	C. parvum IIaA15G2R1	Pen samples from co-penned lambs and goats IIaA15G2R1
42	2012/32	WALES	2012	April	Environmental contact Outdoor recreation	Camping DofE	14	3	C. parvum
43	2012/27	N EAST	2012	April	Environmental contact Outdoor recreation	Open farm with gold panning	5	5	C. parvum
44		W MIDS	2012	May	Animal contact	Open farm	8	2	C. parvum IIaA17G1R1
45	2012/73	National	2012	May	Foodborne	Ready-to-eatsalad	>300	300	C. parvum IIaA15G2R1
46		S WEST	2012	May	Recreational water	Swimming pool	3	not known	C. hominis
47		S WEST	2012	July	Animal contact	Residential educational Farm	not known	3	C. parvum IIaA15G2R1
48		National	2012	August	Not known	Not known	not known	1589	C. hominis IbA10G2
49	2012/94	S EAST	2012	August	Recreational water	Swimming pool Holiday park	12	4
50	2012/84	S WEST	2012	August	Recreational water	Swimming pool Holiday park	19	5	C. hominis
51	2012/80	S WEST	2012	August	Recreational water	Swimming pool Holiday park	20	6	C. hominis	Oocysts in pool water
52	2012/78	WALES	2012	August	Recreational water	Swimming pool Leisure pool	23	23	C. hominis	Oocysts in pool water
53	2012/96	EAST	2012	September	Animal contact	Agric coll farm	4	4
54	2012/89	W MIDS	2012	September	Recreational water	Swimming pool Leisure pool	55	16	C. hominis
55	2012/105	East	2012	September	Recreational water	Swimming pool School/college pool	4	4	C. hominis
56	2012/95	E MIDS	2012	September	Recreational water	Swimming pool Leisure pool	13	13	C. hominis
57	2012/100	N WEST	2012	September	Recreational water	Swimming pool Leisure pool	10	10	C. hominis
58		S EAST	2012	September	Recreational water	Swimming pool Leisure pool	14	not known	C. hominis
59	2012/116	S EAST	2012	October	Recreational water	Hydrotherapy pool in a hospital	9	7
60	2013/76	S WEST	2012	December	Not known	Community	20	20
61	2013/77	N WEST	2012	December	Recreational water	Swimming pool Holiday park	15	6	C. hominis IbA10G2
62		N EAST	2013	January	Recreational water	Swimming pool Leisure pool	14	9	C. hominis IaA14R3 and IbA10G2
63		S WEST	2013	February	Recreational water	Swimming pool Holiday park	8	8	C. hominis IbA10G2
64	2013/32	EAST	2013	March	Animal contact	Commercial farm	3	3
65	2013/67	S WEST	2013	March	Animal contact	Open farm/leisure park	4	4	C. parvum IIaA17G1R1
66	2013/31	S EAST	2013	March	Animal contact	Open farm	18	15	C. parvum IIaA15G2R1	Lambs and a donkey C. parvum
67	2013/30	YORKS&HUMBER	2013	March	Animal contact	Open farm	5	5
68	2013/56	S WEST	2013	April	Animal contact	Commercial farm	4	3
69	2013/28	WALES	2013	April	Animal contact	Lamb taken into school	11	4	C. parvum IIaA18G2R1
70	2013/42	YORKS&HUMBER	2013	April	Animal contact	Open farm	5	5
71	2013/46	W MIDS	2013	April	Animal contact	Open farm	9	9	C. parvum IIaA15G2R1
72	2013/26	N WEST	2013	April	Animal contact	Open Farm (school visit)	31	13	C. parvum IIaA17G1R1
73	2013/27	E MIDS	2013	April	Animal contact	Open farm	15	15	C. parvum IIaA15G1R2
74	2013/44	YORKS&HUMBER	2013	April	Animal contact	Open farm	46	32	C. parvum IIaA19G1R1	Lambs IIaA19G1R1
75		E MIDS	2013	April	Animal contact	Commercial farm, school visit	not known	not known	C. parvum IIaA19G1R1
76	2013/37	S WEST	2013	June	Animal contact	Open farm	10	8	C. parvum IIdA22G1
77		S WEST	2013	July	Drinking water	Drinking water	23	23	C. hominis IbA10G2 and IdA18	C. hominis IbA10G2, C. parvum and C. andersoni in source waters. C. hominis and a gastric species in treated water
78		YORKS&HUMBER	2013	April	Foodborne	Milk	11	6	C. parvum IIaA15G1R1	Calf IIaA15G1R1
79	2013/45	S WEST	2013	April	Recreational water	Swimming pool Private club	3	3
80	2013/86	YORKS&HUMBER	2013	July	Recreational water	Outdoor paddling pool	not known	70	C. hominis IbA10G2	1bA10G2 in water
81	2013/119	LONDON	2013	October	Person-to-person	Nursery	3	3
82	2013/151	N WEST	2013	December	Recreational water	Swimming pool	3	3	C. hominis IbA10G2
83	2013/150	S EAST	2013	December	Recreational water	Swimming pool Private club baby swimming lessons	4	4	C. hominis IbA10G2
84	2014/22	E MIDS	2014	January	Recreational water	Swimming pool School/college pool	3	3
85	2014/23	N WEST	2014	February	Animal contact	Open farm	6	6	C. parvum IIaA15G2R1
86		S WEST	2014	February	Recreational water	Swimming pool School/college Special needsl	3	3	C. parvum IIdA17G1
87	2014/24	N WEST	2014	March	Animal contact	College farm open day	4	4
88		EAST	2014	March	Animal contact	Open farm	5	5	C. parvum IIdA24G1
89	2014/44	S WEST	2014	March	Animal contact	College farm open day	3	3
90	2014/59	W MIDS	2014	March	Animal contact	Open farm	12	12
91		N WEST	2014	March	Not known	School	16	4	C. parvum IIaA17G1R1
92	2014/21	N WEST	2014	March	Recreational water	Swimming pool Holiday park	13	4	C. hominis IbA10G2
93	2014/25	S EAST	2014	March	Recreational water	Swimming pool Leisure pool	20	14	C. hominis IbA10G2	Oocysts in pool water C. hominis IbA10G2
94		S EAST	2014	March	Recreational water	Swimming pool Leisure pool	4	not known	C. parvum IIaA15R1
95	2014/46	S WEST	2014	April	Animal contact	Open farm	2	2	C. parvum
96	2014/61	YORKS&HUMBER	2014	August	Animal contact	Open farm	6	6	C. parvum IIaA19G1R1
97	2014/37	W MIDS	2014	September	Animal contact	Open farm	13	11
98	2014/40	W MIDS	2014	August	Drinking water	Private water supply to holiday cottages on a farm	24	12	C. parvum IIaA15G2R1
99	2014/33	S EAST	2014	April	Recreational water	Hydotherapry pool party at special needs school	18	3	C. hominis IbA10G2
100	2014/38	E MIDS	2014	April	Recreational water	Swimming pool Holiday park	13	5
101	2014/45	S WEST	2014	May	Animal contact	Open farm	5	3	C. parvum IIaA15G2R1
102	2014/57	W MIDS	2014	May	Environmental contact	Military Exercises	9	9	C. parvum IIaA21G4R1
103	2014/112	N WEST	2014	August	Recreational water	Swimming pool Water park	5	5	C. hominis IaA20R3 and IbA10G2
104	2014/106	WALES	2014	August	Recreational water	Swimming pool Leisure pool	11	8	C. hominis IbA10G2
105	2014/117	WALES	2014	August	Recreational water	Swimming pool	3	not known	C. hominis IbA10G2
106	2014/135	N WEST	2014	September	Recreational water	Swimming pool	4	3
107	2014/139	S WEST	2014	September	Recreational water	Swimming pool	11	11	C. hominis IdA25
108	2014/123	S EAST	2014	September	Recreational water	Swimming pool	15	15	C. hominis IaA14R3	Oocysts in pool filters and backwash
109	2014/134	W MIDS	2014	October	Environmental contact Outdoor recreation	Nursery school children	5	3
110	2014/137	EAST	2014	October	Recreational water	Swimming pool	6	6	C. hominis
111	2014/146	S EAST	2014	November	Recreational water	Swimming pool Hotel	4	4
112	2015/27	S EAST	2015	January	Animal contact	Open farm	10	8	C. parvum IIaA15G1R2; IIaA15G2R1;	Goat kid and lamb faeces Cryptosporidium spp.
113	2015/14	S WEST	2015	February	Animal contact	Open farm	8	8	C. parvum IIaA15G2R1
114	2015/12	West Yorkshire	2015	February	Not known	Community	16	16	C. parvum IIaA15G2R1
115		W MIDS	2015	March	Animal contact	Lamb taken into a carehome	2	2
116		W MIDS	2015	March	Animal contact	Agric coll farm school visit	34	34	C. parvum
117		N WEST	2015	March	Recreational water	Swimming pool	2	2	C. hominis IbA10G2
118		N WEST	2015	March	Recreational water	Swimming pool Private	3	3	C. hominis IbA10G2
119	2015/26	S EAST	2015	March	Recreational water	Swimming pool Holiday park	8	7	C. hominis IbA10G2
120		WALES	2015	April	Animal contact	Open farm	3	3	C. parvum IIaA17G1R1
121	2015/20	S EAST	2015	April	Animal contact	Open farm	4	4	C. parvum IIaA15G1R1; IIaA20G3R1
122	2015/30	E MIDS	2015	April	Animal contact	Open farm	5	5
123	2015/38	E MIDS	2015	April	Animal contact	Open farm	5	5
124	2015/31	W MIDS	2015	October	Animal contact	Open farm	30	14	C. parvum IIaA17G1R1	Lambs IIaA17G1R1 and IIaA21G3R1
125		WALES	2015	April	Recreational water	Swimming pool	2	2	C. hominis IbA10G2
126		EAST	2015	May	Recreational water	Swimming pool Leisure pool	not known	5	C. parvum IIaA26G1R1
127	2015/44	S WEST	2015	June	Animal contact	Commercial farm	18	2	C. parvum
128	2015/50	N WEST	2015	July	Recreational water	Swimming pools (clubs)	18	4	C. parvum IIaA15G2R1	Oocyst in filter sand
129		national	2015	August	Not known	Not known	exceedence 100s	150	C. hominis IbA10G2
130	2015/66	S EAST	2015	August	Recreational water	Swimming pool Leisure pool	20	11	C. hominis IaA14R3
131		N WEST	2015	September	Recreational water	Swimming pool Holiday park	3	3	C. hominis IbA10G2
132	2015/91	N WEST	2015	September	Recreational water	Swimming pool Leisure pool	5	4	C. hominis IbA10G2
133		N WEST	2015	October	Person-to-person	Nursery	3	3	C. hominis IbA10G2
134	2015/96	LONDON	2015	October	Recreational water	Baby swimming pool	12	8
135		WALES	2015	October	Recreational water	Swimming pool Leisure pool	4	4	C. parvum IIaA15G2R1
136	2015/86	YORKS&HUMBER	2015	October	Recreational water	Swimming pool Leisure pool	7	4
137		S WEST	2015	October	Recreational water	Swimming pool Leisure pool	11	10	C. hominis IbA10G2
138		national	2015	November	Foodborne	Sandwiches containing salad; coffee shop	100s	192	C. parvum IIdA24G1
139	2015/89	LONDON	2015	November	Recreational water	Baby swimming pool	3	3
140		S EAST	2015	November	Recreational water	Hydrotherapy pool at a special needs school	2	2
141	2016/19	YORKS&HUMBER	2016	February	Animal contact	Open farm	9	9	C. parvum IIaA18G2R1	Lambs IIaA18G2R1; C. xiaoi
142	2016/24	WALES	2016	March	Animal contact	Agric Coll farm	24	17	C. parvum IIaA15G2R1	Sheep/lamb faeces IIaA15G2R1. Also C. xiaoi
143	2016/36	W MIDS	2016	March	Animal contact	Open farm	4	3
144	2016/29	YORKS&HUMBER	2016	March	Animal contact	Open farm	54	33	C. parvum IIaA15G1R2; IIaA17G1R1	Calf IIaA17G1R1, piglet C. suis, 3 lambs C. ubiquitum		plus 4 VTEC cases
145	2016/27	S EAST	2016	March	Recreational water	Swimming pool	4	4
146	2016/33	N WEST	2016	April	Animal contact	Open farm	5	4	C. parvum IIaA17G1R1; IIaA18G1R1
147	2016/31	N EAST	2016	April	Animal contact	Commercial farm and cafe	5	5
148		E MIDS	2016	April	Animal contact	Open Farm on Park attraction	13	13	C. parvum IIaA15G2R1
149		EAST	2016	November	Animal contact	Open farm	9	9	C. parvum IIaA19G1R1 with adenine to guanine transition at nucleotide 191
150	2016/39	E MIDS	2016	May	Recreational water	Swimming pool	3	3
151		W MIDS	2016	May	Recreational water	Swimming pool Leisure pool	10	9	C. hominis IbA10G2	C. hominis oocysts in pool water
152		S WEST	2016	May	Recreational water	Swimming pool	25	25	C. hominis IbA10G2	IbA10G2 in pool water and filter
153		S WEST	2016	July	Not known	Community exceedance	180	180	mainly C. hominis, 16 C. parvum
154	2016/54	S WEST	2016	July	Recreational water	Swimming pool Holiday park	9	9	C. hominis IbA10G2
155		S WEST	2016	August	Recreational water	Swimming pools	13	not known	C. hominis IbA10G2
156		N EAST	2016	August	Recreational water	Swimming pool Holiday park	5	5	C. hominis
157	2016/51	YORKS&HUMBER	2016	August	Recreational water	Swimming pool Holiday park	8	8	3 x C. hominis, 3 X C. parvum
158		EAST	2016	September	Recreational water	Swimming pool Holiday park	14	14	C. hominis IbA10G2
159	2016/58	S WEST	2016	September	Recreational water	Swimming pool	13	13	C. hominis IbA10G2
160		N EAST	2016	September	Recreational water	Swimming pools	10	10	C. hominis IdA16
161		S EAST	2016	October	Not known	Not known	6	6	C. hominis IbA10G2
162	2016/62	N EAST	2016	October	Recreational water	Swimming pool School/college pool	4	4	C. hominis IbA10G2
163	2016/59	EAST	2016	November	Recreational water	Swimming pool	3	3
164	2017/7	N WEST	2017	February	Animal contact	Open farm	4	4
165	2017/8	N EAST	2017	February	Animal contact	Open farm	5	5
166	2017/5	N WEST	2017	February	Animal contact	Open farm	9	8	C. parvum IIaA17G1R1
167		S WEST	2017	March	Animal contact	College farm lambing event	8	8	C. parvum IIaA17G1R1
168		E MIDS	2017	April	Animal contact	Open farm	4	4
169	2017/12	YORKS&HUMBER	2017	April	Animal contact	Open farm	5	5	C. parvum IIaA17G1R1	Lambs IIaA17G1R1; C. parvum; C. xiaoi
170		WALES	2017	April	Animal contact	Open farm	7	7	C. parvum IIaA15G2R1	Lambs IIaA15G2R1
171	2017/16	S WEST	2017	April	Animal contact	College farm lambing event	11	8	C. parvum
172		E MIDS	2017	December	Animal contact	Open farm	3	3
173		N WEST	2017	May	Animal contact	Open farm	not known	5	C. parvum IIaA17G1R1
174	2017/30	W MIDS	2017	August	Recreational water	Swimming pool Leisure pool	3	3
175		S EAST	2017	August	Recreational water	Swimming pools, muliple, exceedance	38	38	C. hominis IbA10G2
176		N WEST	2017	September	Animal contact	Open farm with an icecream parlour	3	3	C. parvum
177	2017/31	E MIDS	2017	September	Recreational water	Swimming pool	5	4	C. hominis IbA12G3
178	2017/39	S WEST	2017	September	Recreational water	Swimming pool Holiday park	6	2
